# Supplementary material for: Effect of impregnated central venous catheters on thrombosis in paediatric intensive care: Post-hoc analyses of the CATCH trial
Source: PLoS One. 2019 Mar 28;14(3):e0214607. doi: 10.1371/journal.pone.0214607 (PMC6438638; doi:10.1371/journal.pone.0214607)
Supplement: S1 File — (XLSX) [file pone.0214607.s004.xlsx]

## Sheet: Data dictionary
	Variable	Description
	cvcisc	CVC successfully inserted
	catch	Indicator for CATCH thrombosis
	timetocatch	Time from randomisation to CATCH thrombosis
	clinthrombosis	Indicator for clinically relevant thrombosis
	timetoclinthr	Time from randomisation to clinically relevant thrombosis
	censor	Time from randomisation to censoring
	cvc	Type of CVC randomised

## Sheet: Data
cvcisc	catch	timetocatch	clinthrombosis	timetoclinthr	censor	cvc
Yes	0	12.6	0	12.6	12.6	Standard
Yes	1	0.1	1	0.1	2.1	Standard
Yes	1	6.8	0	9.5	9.5	Standard
Yes	0	5.6	0	5.6	5.6	Standard
Yes	1	4.5	1	4.5	6.5	Standard
Yes	1	8.2	0	10.7	10.7	Standard
Yes	0	15.3	0	15.3	15.3	Standard
Yes	0	2.6	0	2.6	2.6	Standard
Yes	0	6.1	0	6.1	6.1	Standard
Yes	0	14.5	0	14.5	14.5	Standard
Yes	0	9.2	0	9.2	9.2	Standard
Yes	0	8.1	0	8.1	8.1	Standard
Yes	0	4.2	0	4.2	4.2	Standard
Yes	0	4.6	0	4.6	4.6	Standard
Yes	0	6.9	0	6.9	6.9	Standard
Yes	0	7.1	0	7.1	7.1	Standard
Yes	0	2.5	0	2.5	2.5	Standard
Yes	1	3.5	0	7	7	Standard
-7	0	2	0	2	2	Standard
Yes	0	10.3	0	10.3	10.3	Standard
Yes	0	6.6	0	6.6	6.6	Standard
Yes	0	9	0	9	9	Standard
Yes	1	4.2	0	6.8	6.8	Standard
Yes	0	21.8	0	21.8	21.8	Standard
No	0	2	0	2	2	Standard
Yes	1	15.6	1	15.6	29.2	Standard
Yes	0	4.4	0	4.4	4.4	Standard
Yes	1	9.6	0	10	10	Standard
Yes	0	3.2	0	3.2	3.2	Standard
Yes	1	0.9	1	0.9	2.9	Standard
-7	0	2	0	2	2	Standard
Yes	0	9.6	0	9.6	9.6	Standard
Yes	0	10.6	0	10.6	10.6	Standard
Yes	0	4.4	0	4.4	4.4	Standard
Yes	0	2.4	0	2.4	2.4	Standard
Yes	0	4	0	4	4	Standard
No	0	2	0	2	2	Standard
Yes	1	12.4	0	17.8	17.8	Standard
Yes	0	4.1	0	4.1	4.1	Standard
Yes	0	11.4	0	11.4	11.4	Standard
Yes	1	3.4	1	3.4	5.4	Standard
Yes	0	7.3	0	7.3	7.3	Standard
Yes	1	2.9	0	5.6	5.6	Standard
Yes	0	6.2	0	6.2	6.2	Standard
Yes	0	9.3	0	9.3	9.3	Standard
Yes	0	10.6	0	10.6	10.6	Standard
Yes	0	5.8	0	5.8	5.8	Standard
Yes	1	6.6	0	6.3	6.3	Standard
Yes	0	3	0	3	3	Standard
Yes	0	5.1	0	5.1	5.1	Standard
Yes	0	5.9	0	5.9	5.9	Standard
Yes	0	5.2	0	5.2	5.2	Standard
Yes	0	8	0	8	8	Standard
Yes	1	8.2	0	11.9	11.9	Standard
Yes	1	2.4	1	2.4	5.8	Standard
Yes	0	6	0	6	6	Standard
Yes	0	3.7	0	3.7	3.7	Standard
Yes	0	3.7	0	3.7	3.7	Standard
Yes	1	6.2	0	8.9	8.9	Standard
No	0	2	0	2	2	Standard
Yes	0	4.3	0	4.3	4.3	Standard
Yes	0	3.9	0	3.9	3.9	Standard
Yes	0	8.1	0	8.1	8.1	Standard
Yes	0	3.6	0	3.6	3.6	Standard
Yes	0	7.7	0	7.7	7.7	Standard
Yes	0	4.2	0	4.2	4.2	Standard
Yes	1	3.5	1	3.5	4.6	Standard
Yes	0	7.7	0	7.7	7.7	Standard
Yes	0	2.9	0	2.9	2.9	Standard
Yes	0	4.6	0	4.6	4.6	Standard
Yes	0	6.7	0	6.7	6.7	Standard
Yes	0	10.1	0	10.1	10.1	Standard
Yes	0	7.1	0	7.1	7.1	Standard
Yes	1	4.6	0	4	4	Standard
Yes	0	12	0	12	12	Standard
Yes	1	3.4	0	5.8	5.8	Standard
Yes	1	3.6	0	3.1	3.1	Standard
No	0	2	0	2	2	Standard
Yes	1	3.9	0	8.6	8.6	Standard
No	0	2	0	2	2	Standard
Yes	0	11	0	11	11	Standard
No	0	2	0	2	2	Standard
Yes	1	12.6	0	16.3	16.3	Standard
Yes	0	5.7	0	5.7	5.7	Standard
Yes	0	7.1	0	7.1	7.1	Standard
Yes	0	5	0	5	5	Standard
Yes	0	4.5	0	4.5	4.5	Standard
Yes	0	3.3	0	3.3	3.3	Standard
Yes	0	21.3	0	21.3	21.3	Standard
Yes	0	6	0	6	6	Standard
Yes	0	4.1	0	4.1	4.1	Standard
Yes	0	14.6	0	14.6	14.6	Standard
Yes	0	7.6	0	7.6	7.6	Standard
Yes	1	7.3	0	6.7	6.7	Standard
Yes	0	3.2	0	3.2	3.2	Standard
Yes	0	7.9	0	7.9	7.9	Standard
Yes	0	8.2	0	8.2	8.2	Standard
Yes	0	11.9	0	11.9	11.9	Standard
Yes	0	7	0	7	7	Standard
Yes	0	8.9	0	8.9	8.9	Standard
Yes	0	0.4	0	0.4	0.4	Standard
Yes	0	9.4	0	9.4	9.4	Standard
Yes	0	6.7	0	6.7	6.7	Standard
Yes	1	6.1	1	6.1	8.1	Standard
Yes	0	13.6	0	13.6	13.6	Standard
Yes	1	1.7	1	1.7	3.7	Standard
Yes	0	2.8	0	2.8	2.8	Standard
Yes	0	3.7	0	3.7	3.7	Standard
Yes	0	4.9	0	4.9	4.9	Standard
Yes	1	5.5	1	5.5	7.9	Standard
Yes	0	14.2	0	14.2	14.2	Standard
Yes	0	5.1	0	5.1	5.1	Standard
Yes	0	4	0	4	4	Standard
Yes	0	8.3	0	8.3	8.3	Standard
No	0	2	0	2	2	Standard
Yes	0	4	0	4	4	Standard
Yes	0	3.1	0	3.1	3.1	Standard
Yes	0	4.5	0	4.5	4.5	Standard
Yes	1	1.6	1	1.6	6.2	Standard
Yes	0	21.2	0	21.2	21.2	Standard
Yes	0	6.1	0	6.1	6.1	Standard
Yes	1	1.8	0	6.3	6.3	Standard
Yes	1	1.6	1	1.6	3.2	Standard
Yes	1	9.4	0	20.1	20.1	Standard
Yes	0	2.6	0	2.6	2.6	Standard
Yes	0	11.2	0	11.2	11.2	Standard
Yes	1	3.1	1	3.1	5.1	Standard
Yes	1	3.5	1	3.5	7.3	Standard
Yes	0	6.3	0	6.3	6.3	Standard
Yes	0	5.6	0	5.6	5.6	Standard
Yes	1	5.4	0	7	7	Standard
Yes	1	4	0	5.4	5.4	Standard
Yes	1	7.4	1	7.4	9.1	Standard
Yes	0	6.2	0	6.2	6.2	Standard
Yes	0	7.9	0	7.9	7.9	Standard
Yes	0	4	0	4	4	Standard
Yes	1	6.6	1	6.6	8.6	Standard
Yes	0	10	0	10	10	Standard
Yes	1	4	0	4.4	4.4	Standard
Yes	0	6.3	0	6.3	6.3	Standard
Yes	1	2.7	0	5.6	5.6	Standard
Yes	0	5	0	5	5	Standard
Yes	1	2.9	1	2.9	4.9	Standard
Yes	0	13	0	13	13	Standard
Yes	1	11.8	0	13.5	13.5	Standard
-7	0	2	0	2	2	Standard
Yes	0	7.3	0	7.3	7.3	Standard
Yes	0	5.6	0	5.6	5.6	Standard
Yes	0	8.7	0	8.7	8.7	Standard
Yes	1	3.8	0	10.8	10.8	Standard
Yes	0	15.5	0	15.5	15.5	Standard
Yes	0	5.3	0	5.3	5.3	Standard
No	0	2	0	2	2	Standard
Yes	0	5.8	0	5.8	5.8	Standard
Yes	0	5.9	0	5.9	5.9	Standard
Yes	0	7.9	0	7.9	7.9	Standard
Yes	0	2.1	0	2.1	2.1	Standard
Yes	0	6.7	0	6.7	6.7	Standard
Yes	0	8.3	0	8.3	8.3	Standard
Yes	1	7.1	0	8.5	8.5	Standard
Yes	0	7	0	7	7	Standard
Yes	0	19.3	0	19.3	19.3	Standard
Yes	0	8.4	0	8.4	8.4	Standard
Yes	0	5.4	0	5.4	5.4	Standard
Yes	0	6.4	0	6.4	6.4	Standard
Yes	0	2.3	0	2.3	2.3	Standard
Yes	0	4.3	0	4.3	4.3	Standard
Yes	1	11.9	0	11.7	11.7	Standard
Yes	1	5.5	1	5.5	8.9	Standard
Yes	0	8.4	0	8.4	8.4	Standard
Yes	0	3.9	0	3.9	3.9	Standard
Yes	1	15.5	0	17.2	17.2	Standard
Yes	0	10	0	10	10	Standard
Yes	0	6.4	0	6.4	6.4	Standard
Yes	1	8.6	0	12.2	12.2	Standard
Yes	0	12.7	0	12.7	12.7	Standard
Yes	0	4.3	0	4.3	4.3	Standard
Yes	0	10.9	0	10.9	10.9	Standard
Yes	1	6.2	0	7.7	7.7	Standard
Yes	1	2	1	2	4	Standard
Yes	0	10.8	0	10.8	10.8	Standard
No	0	2	0	2	2	Standard
Yes	0	3	0	3	3	Standard
Yes	0	4.6	0	4.6	4.6	Standard
Yes	0	3.1	0	3.1	3.1	Standard
Yes	0	2.5	0	2.5	2.5	Standard
Yes	0	6.3	0	6.3	6.3	Standard
Yes	0	4.7	0	4.7	4.7	Standard
Yes	0	19.2	0	19.2	19.2	Standard
Yes	0	3.2	0	3.2	3.2	Standard
Yes	0	11.4	0	11.4	11.4	Standard
Yes	1	4.2	0	6.3	6.3	Standard
Yes	0	8.7	0	8.7	8.7	Standard
Yes	1	7.5	0	8.9	8.9	Standard
Yes	1	2.7	0	5	5	Standard
Yes	0	3.1	0	3.1	3.1	Standard
Yes	0	6.2	0	6.2	6.2	Standard
Yes	0	6.6	0	6.6	6.6	Standard
Yes	1	3.5	0	2.9	2.9	Standard
Yes	0	4.3	0	4.3	4.3	Standard
Yes	0	3	0	3	3	Standard
Yes	0	12.2	0	12.2	12.2	Standard
Yes	1	4.1	0	5.5	5.5	Standard
Yes	0	13.9	0	13.9	13.9	Standard
Yes	0	11.8	0	11.8	11.8	Standard
Yes	0	9.2	0	9.2	9.2	Standard
Yes	0	6.9	0	6.9	6.9	Standard
Yes	0	4.1	0	4.1	4.1	Standard
Yes	0	5.6	0	5.6	5.6	Standard
Yes	0	6.9	0	6.9	6.9	Standard
-7	0	2	0	2	2	Standard
Yes	1	5.6	0	5.1	5.1	Standard
Yes	1	3.4	0	7	7	Standard
Yes	0	2	0	2	2	Standard
Yes	0	7.1	0	7.1	7.1	Standard
Yes	0	6	0	6	6	Standard
Yes	0	5.9	0	5.9	5.9	Standard
Yes	0	5.8	0	5.8	5.8	Standard
Yes	1	9.9	0	11.3	11.3	Standard
Yes	0	5.2	0	5.2	5.2	Standard
Yes	0	2.4	0	2.4	2.4	Standard
Yes	0	6.3	0	6.3	6.3	Standard
Yes	0	9.4	0	9.4	9.4	Standard
Yes	0	8.2	0	8.2	8.2	Standard
Yes	1	2.5	1	2.5	4.5	Standard
Yes	0	6.3	0	6.3	6.3	Standard
Yes	0	8.1	0	8.1	8.1	Standard
Yes	0	10.5	0	10.5	10.5	Standard
Yes	0	8.1	0	8.1	8.1	Standard
Yes	1	2.2	1	2.2	4.2	Standard
Yes	0	5	0	5	5	Standard
Yes	1	1.6	1	1.6	3.6	Standard
Yes	0	8.2	0	8.2	8.2	Standard
Yes	0	3.1	0	3.1	3.1	Standard
Yes	1	2.1	0	3.4	3.4	Standard
Yes	0	3.4	0	3.4	3.4	Standard
Yes	0	9.8	0	9.8	9.8	Standard
Yes	0	12	0	12	12	Standard
Yes	0	7.1	0	7.1	7.1	Standard
Yes	0	7.2	0	7.2	7.2	Standard
No	0	2	0	2	2	Standard
Yes	0	8.2	0	8.2	8.2	Standard
Yes	1	6.5	0	7.7	7.7	Standard
Yes	0	3	0	3	3	Standard
Yes	0	3.3	0	3.3	3.3	Standard
Yes	0	8	0	8	8	Standard
Yes	1	4.3	1	4.3	6.2	Standard
Yes	1	2.7	0	4.1	4.1	Standard
Yes	0	7.9	0	7.9	7.9	Standard
Yes	0	6.4	0	6.4	6.4	Standard
Yes	0	1.8	0	1.8	1.8	Standard
Yes	0	9.9	0	9.9	9.9	Standard
Yes	1	0.6	1	0.6	3.1	Standard
Yes	1	3.6	0	3.2	3.2	Standard
Yes	0	10.3	0	10.3	10.3	Standard
Yes	0	3.9	0	3.9	3.9	Standard
Yes	1	4.3	1	4.3	6.1	Standard
Yes	0	4.2	0	4.2	4.2	Standard
Yes	0	4.3	0	4.3	4.3	Standard
Yes	0	10.5	0	10.5	10.5	Standard
Yes	0	18.7	0	18.7	18.7	Standard
Yes	0	12.4	0	12.4	12.4	Standard
Yes	0	3.2	0	3.2	3.2	Standard
Yes	0	3.5	0	3.5	3.5	Standard
No	0	2	0	2	2	Standard
Yes	1	3.4	1	3.4	7	Standard
Yes	0	6	0	6	6	Standard
Yes	0	10.1	0	10.1	10.1	Standard
Yes	0	7.4	0	7.4	7.4	Standard
Yes	1	1.5	1	1.5	7.1	Standard
Yes	0	8.2	0	8.2	8.2	Standard
Yes	0	21.8	0	21.8	21.8	Standard
Yes	0	7.1	0	7.1	7.1	Standard
Yes	1	6.6	0	8.3	8.3	Standard
Yes	0	5.1	0	5.1	5.1	Standard
Yes	0	5	0	5	5	Standard
Yes	0	6.2	0	6.2	6.2	Standard
Yes	0	12.5	0	12.5	12.5	Standard
Yes	0	9.5	0	9.5	9.5	Standard
Yes	0	8.4	0	8.4	8.4	Standard
Yes	1	1.9	1	1.9	3.9	Standard
Yes	0	6.7	0	6.7	6.7	Standard
Yes	1	7.7	0	13.9	13.9	Standard
Yes	0	9.2	0	9.2	9.2	Standard
Yes	0	7	0	7	7	Standard
Yes	0	4.5	0	4.5	4.5	Standard
Yes	0	2.4	0	2.4	2.4	Standard
Yes	0	8.8	0	8.8	8.8	Standard
Yes	0	4	0	4	4	Standard
Yes	0	5	0	5	5	Standard
Yes	0	3.1	0	3.1	3.1	Standard
No	0	2	0	2	2	Standard
Yes	0	10.5	0	10.5	10.5	Standard
Yes	0	10.5	0	10.5	10.5	Standard
Yes	0	3.1	0	3.1	3.1	Standard
Yes	0	8.2	0	8.2	8.2	Standard
Yes	0	9.7	0	9.7	9.7	Standard
Yes	0	4.1	0	4.1	4.1	Standard
Yes	0	12.8	0	12.8	12.8	Standard
No	0	2	0	2	2	Standard
Yes	0	6.9	0	6.9	6.9	Standard
Yes	1	6.5	1	6.5	7.6	Standard
Yes	0	6.2	0	6.2	6.2	Standard
Yes	0	4.1	0	4.1	4.1	Standard
Yes	0	4	0	4	4	Standard
Yes	0	5.3	0	5.3	5.3	Standard
Yes	0	4.5	0	4.5	4.5	Standard
Yes	0	6.6	0	6.6	6.6	Standard
Yes	0	6.3	0	6.3	6.3	Standard
Yes	0	3.4	0	3.4	3.4	Standard
No	0	2	0	2	2	Standard
Yes	1	15.5	1	15.5	17.5	Standard
Yes	0	3.2	0	3.2	3.2	Standard
Yes	1	8.6	0	10.3	10.3	Standard
Yes	1	8.5	1	8.5	10.5	Standard
Yes	0	6	0	6	6	Standard
Yes	0	7	0	7	7	Standard
Yes	1	4	0	5.7	5.7	Standard
Yes	0	7.2	0	7.2	7.2	Standard
Yes	1	2.2	1	2.2	4.2	Standard
Yes	0	7.3	0	7.3	7.3	Standard
Yes	0	5.1	0	5.1	5.1	Standard
Yes	0	7.5	0	7.5	7.5	Standard
Yes	0	8.2	0	8.2	8.2	Standard
Yes	0	13.9	0	13.9	13.9	Standard
Yes	0	10	0	10	10	Standard
Yes	0	3.9	0	3.9	3.9	Standard
Yes	0	10.7	0	10.7	10.7	Standard
Yes	1	2.6	0	6	6	Standard
Yes	0	2.7	0	2.7	2.7	Standard
Yes	0	2.4	0	2.4	2.4	Standard
Yes	0	3.5	0	3.5	3.5	Standard
Yes	0	8.2	0	8.2	8.2	Standard
Yes	1	7.5	0	12.3	12.3	Standard
Yes	0	5.1	0	5.1	5.1	Standard
Yes	0	4.1	0	4.1	4.1	Standard
Yes	1	5.4	0	7.3	7.3	Standard
Yes	0	1.3	0	1.3	1.3	Standard
Yes	0	3	0	3	3	Standard
Yes	0	3.6	0	3.6	3.6	Standard
Yes	0	2.5	0	2.5	2.5	Standard
Yes	0	3.5	0	3.5	3.5	Standard
Yes	0	6.7	0	6.7	6.7	Standard
Yes	1	9.5	0	13.8	13.8	Standard
Yes	0	3.1	0	3.1	3.1	Standard
Yes	0	2.6	0	2.6	2.6	Standard
Yes	0	5	0	5	5	Standard
Yes	0	4.2	0	4.2	4.2	Standard
Yes	0	14.2	0	14.2	14.2	Standard
Yes	0	6	0	6	6	Standard
Yes	0	4.1	0	4.1	4.1	Standard
Yes	1	5.3	0	8	8	Standard
Yes	0	3.1	0	3.1	3.1	Standard
Yes	1	4.4	0	9.2	9.2	Standard
Yes	0	2.6	0	2.6	2.6	Standard
Yes	0	4.4	0	4.4	4.4	Standard
Yes	0	8.9	0	8.9	8.9	Standard
Yes	1	3.4	0	6.4	6.4	Standard
Yes	1	4.4	0	7	7	Standard
Yes	0	3.5	0	3.5	3.5	Standard
Yes	1	2.6	0	3.2	3.2	Standard
Yes	0	5.8	0	5.8	5.8	Standard
Yes	1	2.2	1	2.2	4.2	Standard
-7	0	2	0	2	2	Standard
Yes	1	2.2	1	2.2	4.2	Standard
Yes	0	6.1	0	6.1	6.1	Standard
Yes	0	13.5	0	13.5	13.5	Standard
Yes	0	2.9	0	2.9	2.9	Standard
Yes	0	8.7	0	8.7	8.7	Standard
Yes	0	4.3	0	4.3	4.3	Standard
Yes	1	15.6	1	15.6	17.6	Standard
Yes	1	6.4	0	8	8	Standard
Yes	0	12.6	0	12.6	12.6	Standard
Yes	0	5.8	0	5.8	5.8	Standard
Yes	0	3	0	3	3	Standard
Yes	0	2.4	0	2.4	2.4	Standard
Yes	0	11.1	0	11.1	11.1	Standard
Yes	0	7.4	0	7.4	7.4	Standard
Yes	0	3.4	0	3.4	3.4	Standard
Yes	0	6.7	0	6.7	6.7	Standard
Yes	0	2.9	0	2.9	2.9	Standard
Yes	0	5.2	0	5.2	5.2	Standard
Yes	0	10.2	0	10.2	10.2	Standard
Yes	0	13.3	0	13.3	13.3	Standard
Yes	1	0.3	1	0.3	2.8	Standard
Yes	0	3.2	0	3.2	3.2	Standard
Yes	0	4.4	0	4.4	4.4	Standard
Yes	0	6.2	0	6.2	6.2	Standard
Yes	0	3.1	0	3.1	3.1	Standard
Yes	0	18.3	0	18.3	18.3	Standard
Yes	0	5.1	0	5.1	5.1	Standard
Yes	0	5.4	0	5.4	5.4	Standard
Yes	0	4.6	0	4.6	4.6	Standard
Yes	0	2.7	0	2.7	2.7	Standard
Yes	0	3.3	0	3.3	3.3	Standard
Yes	0	3.2	0	3.2	3.2	Standard
Yes	0	9.4	0	9.4	9.4	Standard
Yes	0	14.8	0	14.8	14.8	Standard
Yes	0	3.5	0	3.5	3.5	Standard
Yes	0	10	0	10	10	Standard
Yes	1	3.7	1	3.7	5.2	Standard
Yes	0	4.9	0	4.9	4.9	Standard
Yes	0	7.4	0	7.4	7.4	Standard
Yes	1	4.5	0	4.1	4.1	Standard
Yes	1	5.7	0	8.1	8.1	Standard
Yes	0	5.9	0	5.9	5.9	Standard
Yes	0	3	0	3	3	Standard
Yes	1	6.3	0	8	8	Standard
Yes	1	2.7	1	2.7	4.7	Standard
Yes	1	3.3	1	3.3	5.3	Standard
Yes	0	3.4	0	3.4	3.4	Standard
Yes	0	6.9	0	6.9	6.9	Standard
Yes	1	12.6	0	14.2	14.2	Standard
Yes	0	10.1	0	10.1	10.1	Standard
Yes	1	4.5	0	6	6	Standard
Yes	0	6.9	0	6.9	6.9	Standard
Yes	0	7.3	0	7.3	7.3	Standard
Yes	0	10.9	0	10.9	10.9	Standard
Yes	0	7.8	0	7.8	7.8	Standard
Yes	0	7.2	0	7.2	7.2	Standard
Yes	0	8.3	0	8.3	8.3	Standard
Yes	0	6.3	0	6.3	6.3	Standard
Yes	0	5	0	5	5	Standard
Yes	1	2.6	1	2.6	4.6	Standard
Yes	1	4.4	0	7.9	7.9	Standard
Yes	0	11.9	0	11.9	11.9	Standard
Yes	0	5.9	0	5.9	5.9	Standard
Yes	0	9.1	0	9.1	9.1	Standard
Yes	0	5.4	0	5.4	5.4	Standard
Yes	0	3.9	0	3.9	3.9	Standard
No	0	2	0	2	2	Standard
Yes	0	9.5	0	9.5	9.5	Standard
Yes	0	9.9	0	9.9	9.9	Standard
Yes	0	7.8	0	7.8	7.8	Standard
Yes	1	3	0	4.3	4.3	Standard
Yes	0	10.4	0	10.4	10.4	Standard
Yes	1	14.6	0	14.1	14.1	Standard
Yes	0	23.1	0	23.1	23.1	Standard
Yes	0	5.9	0	5.9	5.9	Standard
Yes	1	3	1	3	5	Standard
Yes	0	4.9	0	4.9	4.9	Standard
Yes	0	3.2	0	3.2	3.2	Standard
Yes	0	7.2	0	7.2	7.2	Standard
Yes	1	6.9	0	8.4	8.4	Standard
Yes	1	1.8	1	1.8	3.8	Standard
Yes	0	3	0	3	3	Standard
Yes	0	4.3	0	4.3	4.3	Standard
Yes	0	3.1	0	3.1	3.1	Standard
Yes	1	0.3	1	0.3	2.3	Standard
Yes	0	19.7	0	19.7	19.7	Standard
Yes	1	0.5	0	10.1	10.1	Standard
Yes	0	3.2	0	3.2	3.2	Standard
Yes	1	4.5	0	6.1	6.1	Standard
Yes	0	5.7	0	5.7	5.7	Standard
Yes	1	3.4	0	11	11	Standard
Yes	0	5	0	5	5	Standard
Yes	1	8.5	1	8.5	10.5	Standard
Yes	1	9.7	0	13.2	13.2	Standard
Yes	0	3.4	0	3.4	3.4	Standard
Yes	1	7.8	1	7.8	9.8	Standard
Yes	1	21.4	0	23.1	23.1	Standard
Yes	0	18.9	0	18.9	18.9	Standard
Yes	0	2.8	0	2.8	2.8	Standard
Yes	0	17.6	0	17.6	17.6	Standard
Yes	0	9.8	0	9.8	9.8	Standard
Yes	0	10.6	0	10.6	10.6	Standard
Yes	0	4.1	0	4.1	4.1	Standard
Yes	0	4.7	0	4.7	4.7	Standard
Yes	0	4.4	0	4.4	4.4	Standard
Yes	1	7.4	1	7.4	9.4	Standard
Yes	0	6.2	0	6.2	6.2	Standard
Yes	1	2.6	1	2.6	4.6	Standard
Yes	0	4.9	0	4.9	4.9	Standard
Yes	1	4.6	0	4.9	4.9	Standard
Yes	0	4.1	0	4.1	4.1	Standard
Yes	0	4.9	0	4.9	4.9	Standard
Yes	1	4.5	0	13	13	Standard
Yes	0	5.7	0	5.7	5.7	Standard
Yes	0	8.5	0	8.5	8.5	Standard
Yes	1	2.2	1	2.2	10.8	Standard
Yes	0	7.9	0	7.9	7.9	Standard
Yes	1	2.5	1	2.5	8.1	Standard
Yes	0	3.4	0	3.4	3.4	Standard
-7	0	2	0	2	2	Standard
Yes	0	9.3	0	9.3	9.3	Standard
Yes	0	3.2	0	3.2	3.2	Standard
Yes	0	17.3	0	17.3	17.3	Standard
Yes	0	3	0	3	3	Standard
Yes	0	8.3	0	8.3	8.3	Standard
Yes	1	2.9	1	2.9	6.3	Standard
Yes	0	5.2	0	5.2	5.2	Standard
Yes	0	4.8	0	4.8	4.8	Standard
Yes	0	21.1	0	21.1	21.1	Standard
Yes	1	21.4	1	21.4	23.4	Standard
Yes	0	3.5	0	3.5	3.5	Standard
Yes	0	8.1	0	8.1	8.1	Standard
Yes	0	5.8	0	5.8	5.8	Standard
Yes	1	5.7	0	7.3	7.3	Standard
Yes	1	12	0	17.7	17.7	Standard
Yes	0	4.4	0	4.4	4.4	Standard
Yes	1	6.4	0	6.8	6.8	Standard
Yes	0	5.7	0	5.7	5.7	Standard
Yes	0	4.5	0	4.5	4.5	Antibiotic
Yes	0	3.3	0	3.3	3.3	Antibiotic
Yes	0	9.4	0	9.4	9.4	Antibiotic
Yes	0	11.7	0	11.7	11.7	Antibiotic
Yes	0	1.6	0	1.6	1.6	Antibiotic
Yes	0	3.9	0	3.9	3.9	Antibiotic
Yes	0	4	0	4	4	Antibiotic
Yes	0	3.1	0	3.1	3.1	Antibiotic
Yes	0	7.1	0	7.1	7.1	Antibiotic
Yes	0	7	0	7	7	Antibiotic
Yes	0	8	0	8	8	Antibiotic
Yes	0	9.8	0	9.8	9.8	Antibiotic
Yes	0	3.1	0	3.1	3.1	Antibiotic
Yes	0	2.9	0	2.9	2.9	Antibiotic
Yes	0	3.2	0	3.2	3.2	Antibiotic
Yes	0	4.2	0	4.2	4.2	Antibiotic
Yes	0	8.1	0	8.1	8.1	Antibiotic
Yes	0	5.5	0	5.5	5.5	Antibiotic
Yes	0	5.2	0	5.2	5.2	Antibiotic
Yes	0	5	0	5	5	Antibiotic
Yes	0	3.9	0	3.9	3.9	Antibiotic
Yes	0	2.9	0	2.9	2.9	Antibiotic
Yes	0	5	0	5	5	Antibiotic
Yes	0	6.1	0	6.1	6.1	Antibiotic
Yes	1	5.6	0	10.6	10.6	Antibiotic
Yes	0	6.5	0	6.5	6.5	Antibiotic
Yes	1	4.7	0	5.9	5.9	Antibiotic
Yes	0	1.4	0	1.4	1.4	Antibiotic
Yes	0	6.8	0	6.8	6.8	Antibiotic
Yes	0	4.9	0	4.9	4.9	Antibiotic
No	0	2	0	2	2	Antibiotic
Yes	0	4.5	0	4.5	4.5	Antibiotic
Yes	0	4.7	0	4.7	4.7	Antibiotic
Yes	0	11.1	0	11.1	11.1	Antibiotic
Yes	0	3	0	3	3	Antibiotic
Yes	0	4.7	0	4.7	4.7	Antibiotic
Yes	1	10.3	0	11.3	11.3	Antibiotic
Yes	0	4.5	0	4.5	4.5	Antibiotic
Yes	1	3.4	0	2.8	2.8	Antibiotic
Yes	0	2.1	0	2.1	2.1	Antibiotic
Yes	1	6.1	1	6.1	8.1	Antibiotic
Yes	1	10.7	1	10.7	12.7	Antibiotic
Yes	0	19	0	19	19	Antibiotic
Yes	1	2.2	0	7.8	7.8	Antibiotic
Yes	1	6.3	1	6.3	8.3	Antibiotic
Yes	1	1.1	1	1.1	2.8	Antibiotic
Yes	0	3.7	0	3.7	3.7	Antibiotic
Yes	0	4.3	0	4.3	4.3	Antibiotic
Yes	1	3.7	0	7.1	7.1	Antibiotic
Yes	0	8.8	0	8.8	8.8	Antibiotic
Yes	1	9.3	0	15.4	15.4	Antibiotic
Yes	0	5.1	0	5.1	5.1	Antibiotic
Yes	0	12.1	0	12.1	12.1	Antibiotic
Yes	0	13.2	0	13.2	13.2	Antibiotic
Yes	0	5.4	0	5.4	5.4	Antibiotic
Yes	0	12	0	12	12	Antibiotic
Yes	0	4.1	0	4.1	4.1	Antibiotic
Yes	1	6.4	0	6.3	6.3	Antibiotic
Yes	0	39.1	0	39.1	39.1	Antibiotic
Yes	0	13	0	13	13	Antibiotic
Yes	0	3.1	0	3.1	3.1	Antibiotic
Yes	0	2.1	0	2.1	2.1	Antibiotic
Yes	0	3.9	0	3.9	3.9	Antibiotic
Yes	0	7.3	0	7.3	7.3	Antibiotic
Yes	0	2	0	2	2	Antibiotic
Yes	0	7.5	0	7.5	7.5	Antibiotic
Yes	0	3.5	0	3.5	3.5	Antibiotic
Yes	0	7.3	0	7.3	7.3	Antibiotic
Yes	0	5.3	0	5.3	5.3	Antibiotic
Yes	1	4.2	0	8.8	8.8	Antibiotic
Yes	1	2.3	1	2.3	4.3	Antibiotic
Yes	0	4.1	0	4.1	4.1	Antibiotic
Yes	0	3.2	0	3.2	3.2	Antibiotic
Yes	0	7.5	0	7.5	7.5	Antibiotic
Yes	0	6.2	0	6.2	6.2	Antibiotic
Yes	1	1.1	1	1.1	3.1	Antibiotic
Yes	0	7.8	0	7.8	7.8	Antibiotic
Yes	0	4.1	0	4.1	4.1	Antibiotic
Yes	1	9.2	1	9.2	11.2	Antibiotic
Yes	0	4	0	4	4	Antibiotic
Yes	0	3.9	0	3.9	3.9	Antibiotic
Yes	1	3.5	0	11.9	11.9	Antibiotic
Yes	1	11	1	11	13	Antibiotic
Yes	1	3.6	0	3.3	3.3	Antibiotic
Yes	0	7.7	0	7.7	7.7	Antibiotic
Yes	0	13.7	0	13.7	13.7	Antibiotic
Yes	0	14	0	14	14	Antibiotic
Yes	0	4.3	0	4.3	4.3	Antibiotic
Yes	0	13.1	0	13.1	13.1	Antibiotic
Yes	0	5.3	0	5.3	5.3	Antibiotic
Yes	0	4.1	0	4.1	4.1	Antibiotic
Yes	1	7.4	1	9.4	18.1	Antibiotic
Yes	0	9.9	0	9.9	9.9	Antibiotic
Yes	0	2.1	0	2.1	2.1	Antibiotic
Yes	0	6.2	0	6.2	6.2	Antibiotic
Yes	0	6.6	0	6.6	6.6	Antibiotic
Yes	0	3.1	0	3.1	3.1	Antibiotic
Yes	0	3.1	0	3.1	3.1	Antibiotic
Yes	1	5.4	0	8	8	Antibiotic
Yes	0	6.5	0	6.5	6.5	Antibiotic
Yes	0	3.2	0	3.2	3.2	Antibiotic
Yes	0	3.9	0	3.9	3.9	Antibiotic
Yes	0	7.1	0	7.1	7.1	Antibiotic
Yes	0	8.6	0	8.6	8.6	Antibiotic
Yes	0	18	0	18	18	Antibiotic
Yes	0	5.1	0	5.1	5.1	Antibiotic
Yes	0	3	0	3	3	Antibiotic
Yes	0	11.9	0	11.9	11.9	Antibiotic
Yes	1	6	0	7.7	7.7	Antibiotic
Yes	0	8.9	0	8.9	8.9	Antibiotic
Yes	0	5.5	0	5.5	5.5	Antibiotic
Yes	0	4.8	0	4.8	4.8	Antibiotic
Yes	0	6.3	0	6.3	6.3	Antibiotic
Yes	0	4.2	0	4.2	4.2	Antibiotic
Yes	0	6.2	0	6.2	6.2	Antibiotic
Yes	1	3.2	1	3.2	4.3	Antibiotic
Yes	1	4.5	0	8.3	8.3	Antibiotic
Yes	0	4.2	0	4.2	4.2	Antibiotic
Yes	0	0.4	0	0.4	0.4	Antibiotic
Yes	1	3.6	0	3.1	3.1	Antibiotic
Yes	0	3	0	3	3	Antibiotic
Yes	1	5.3	0	5	5	Antibiotic
Yes	1	5.4	0	5.1	5.1	Antibiotic
Yes	0	8.6	0	8.6	8.6	Antibiotic
Yes	0	8.9	0	8.9	8.9	Antibiotic
Yes	0	9.3	0	9.3	9.3	Antibiotic
Yes	1	7.5	0	8.7	8.7	Antibiotic
Yes	0	10.5	0	10.5	10.5	Antibiotic
Yes	0	5.1	0	5.1	5.1	Antibiotic
Yes	0	7.9	0	7.9	7.9	Antibiotic
Yes	0	9.8	0	9.8	9.8	Antibiotic
Yes	0	8.5	0	8.5	8.5	Antibiotic
Yes	1	2.5	0	7.5	7.5	Antibiotic
Yes	0	6.2	0	6.2	6.2	Antibiotic
Yes	1	4.1	0	7.6	7.6	Antibiotic
No	0	2	0	2	2	Antibiotic
Yes	1	0.7	1	0.7	2.7	Antibiotic
Yes	0	7.2	0	7.2	7.2	Antibiotic
Yes	0	4.4	0	4.4	4.4	Antibiotic
Yes	1	6.1	1	6.1	7.7	Antibiotic
Yes	0	7.6	0	7.6	7.6	Antibiotic
Yes	0	3.1	0	3.1	3.1	Antibiotic
Yes	1	5.5	0	9.3	9.3	Antibiotic
Yes	0	3.3	0	3.3	3.3	Antibiotic
Yes	0	5.5	0	5.5	5.5	Antibiotic
Yes	0	2.8	0	2.8	2.8	Antibiotic
Yes	1	2.5	1	2.5	14.9	Antibiotic
Yes	1	10	0	11.6	11.6	Antibiotic
Yes	0	3.9	0	3.9	3.9	Antibiotic
Yes	1	11.2	1	11.2	13.2	Antibiotic
Yes	1	19.1	1	19.1	21.1	Antibiotic
Yes	1	5.8	1	5.8	10.2	Antibiotic
-7	0	2	0	2	2	Antibiotic
Yes	0	8.8	0	8.8	8.8	Antibiotic
Yes	0	10.8	0	10.8	10.8	Antibiotic
Yes	1	2	1	2	4	Antibiotic
Yes	0	3.5	0	3.5	3.5	Antibiotic
Yes	1	4.5	0	5.6	5.6	Antibiotic
Yes	0	4.3	0	4.3	4.3	Antibiotic
Yes	0	15.9	0	15.9	15.9	Antibiotic
Yes	1	4.2	0	5.2	5.2	Antibiotic
Yes	1	2.4	1	2.4	4.4	Antibiotic
Yes	1	2.9	1	2.9	6.1	Antibiotic
Yes	0	6	0	6	6	Antibiotic
Yes	0	3.1	0	3.1	3.1	Antibiotic
Yes	0	3.2	0	3.2	3.2	Antibiotic
Yes	1	3.6	0	4.2	4.2	Antibiotic
Yes	0	5	0	5	5	Antibiotic
Yes	0	4.9	0	4.9	4.9	Antibiotic
Yes	0	2.7	0	2.7	2.7	Antibiotic
No	0	2	0	2	2	Antibiotic
Yes	1	3	1	3	5	Antibiotic
Yes	1	5	1	5	9.2	Antibiotic
No	0	2.1	0	2.1	2.1	Antibiotic
Yes	0	4.6	0	4.6	4.6	Antibiotic
Yes	0	6.9	0	6.9	6.9	Antibiotic
-7	0	2	0	2	2	Antibiotic
Yes	1	7	0	9.7	9.7	Antibiotic
Yes	0	3.6	0	3.6	3.6	Antibiotic
Yes	0	4.1	0	4.1	4.1	Antibiotic
Yes	1	0.2	1	0.2	2.2	Antibiotic
Yes	0	8.1	0	8.1	8.1	Antibiotic
Yes	1	2.6	1	2.6	4.6	Antibiotic
Yes	0	6.9	0	6.9	6.9	Antibiotic
Yes	0	4.5	0	4.5	4.5	Antibiotic
Yes	0	10	0	10	10	Antibiotic
Yes	0	7.4	0	7.4	7.4	Antibiotic
Yes	0	7.6	0	7.6	7.6	Antibiotic
-7	0	2	0	2	2	Antibiotic
Yes	0	6	0	6	6	Antibiotic
No	0	2	0	2	2	Antibiotic
Yes	1	2.6	0	8.2	8.2	Antibiotic
Yes	0	5.6	0	5.6	5.6	Antibiotic
Yes	0	2.6	0	2.6	2.6	Antibiotic
Yes	0	4.5	0	4.5	4.5	Antibiotic
Yes	0	1.4	0	1.4	1.4	Antibiotic
Yes	0	6.6	0	6.6	6.6	Antibiotic
Yes	0	8.1	0	8.1	8.1	Antibiotic
Yes	1	2.5	0	3.2	3.2	Antibiotic
Yes	0	6.2	0	6.2	6.2	Antibiotic
No	0	2	0	2	2	Antibiotic
Yes	0	3.4	0	3.4	3.4	Antibiotic
Yes	0	5.5	0	5.5	5.5	Antibiotic
Yes	0	3.2	0	3.2	3.2	Antibiotic
Yes	0	14	0	14	14	Antibiotic
Yes	0	6	0	6	6	Antibiotic
Yes	1	4.3	0	5.3	5.3	Antibiotic
Yes	0	9.2	0	9.2	9.2	Antibiotic
No	0	2	0	2	2	Antibiotic
Yes	1	6.5	1	6.5	8.5	Antibiotic
Yes	0	9	0	9	9	Antibiotic
Yes	0	7.8	0	7.8	7.8	Antibiotic
Yes	0	7.3	0	7.3	7.3	Antibiotic
Yes	0	6.3	0	6.3	6.3	Antibiotic
No	0	2	0	2	2	Antibiotic
Yes	1	3.6	0	5	5	Antibiotic
Yes	0	3.3	0	3.3	3.3	Antibiotic
Yes	0	15.3	0	15.3	15.3	Antibiotic
Yes	1	5.4	0	7	7	Antibiotic
Yes	0	6.3	0	6.3	6.3	Antibiotic
Yes	0	28.7	0	28.7	28.7	Antibiotic
Yes	0	9.5	0	9.5	9.5	Antibiotic
Yes	0	7	0	7	7	Antibiotic
Yes	1	2	1	2	11	Antibiotic
Yes	0	15.3	0	15.3	15.3	Antibiotic
Yes	0	6.4	0	6.4	6.4	Antibiotic
Yes	0	14.9	0	14.9	14.9	Antibiotic
Yes	0	3.2	0	3.2	3.2	Antibiotic
Yes	0	9	0	9	9	Antibiotic
Yes	1	5.3	1	5.3	7.3	Antibiotic
Yes	0	10.2	0	10.2	10.2	Antibiotic
Yes	1	3.4	0	8.9	8.9	Antibiotic
Yes	0	14.8	0	14.8	14.8	Antibiotic
Yes	0	3.2	0	3.2	3.2	Antibiotic
Yes	0	7.1	0	7.1	7.1	Antibiotic
-7	0	2	0	2	2	Antibiotic
Yes	1	3.9	0	7.4	7.4	Antibiotic
Yes	1	8.6	0	10.2	10.2	Antibiotic
Yes	0	17.7	0	17.7	17.7	Antibiotic
Yes	0	16.9	0	16.9	16.9	Antibiotic
Yes	1	7	0	8.6	8.6	Antibiotic
Yes	0	4.1	0	4.1	4.1	Antibiotic
Yes	0	6.7	0	6.7	6.7	Antibiotic
Yes	0	9.9	0	9.9	9.9	Antibiotic
Yes	0	5.5	0	5.5	5.5	Antibiotic
Yes	0	4	0	4	4	Antibiotic
Yes	0	7.2	0	7.2	7.2	Antibiotic
Yes	0	2.8	0	2.8	2.8	Antibiotic
Yes	0	8.2	0	8.2	8.2	Antibiotic
Yes	0	3.6	0	3.6	3.6	Antibiotic
Yes	0	12	0	12	12	Antibiotic
Yes	0	7.2	0	7.2	7.2	Antibiotic
Yes	1	7.4	0	9	9	Antibiotic
Yes	0	8.3	0	8.3	8.3	Antibiotic
Yes	0	12.6	0	12.6	12.6	Antibiotic
Yes	0	8.4	0	8.4	8.4	Antibiotic
Yes	1	3.2	0	12.2	12.2	Antibiotic
Yes	1	6.9	1	6.9	8.9	Antibiotic
Yes	0	4.6	0	4.6	4.6	Antibiotic
Yes	0	3.6	0	3.6	3.6	Antibiotic
Yes	0	3.1	0	3.1	3.1	Antibiotic
Yes	0	9.1	0	9.1	9.1	Antibiotic
Yes	1	5.8	1	5.8	7.8	Antibiotic
Yes	0	9.5	0	9.5	9.5	Antibiotic
Yes	0	7.1	0	7.1	7.1	Antibiotic
Yes	0	4.5	0	4.5	4.5	Antibiotic
Yes	1	7.3	0	9.2	9.2	Antibiotic
Yes	0	4.9	0	4.9	4.9	Antibiotic
Yes	0	8	0	8	8	Antibiotic
Yes	0	11.6	0	11.6	11.6	Antibiotic
Yes	0	12.2	0	12.2	12.2	Antibiotic
Yes	0	10.9	0	10.9	10.9	Antibiotic
Yes	1	3.8	1	3.8	5.8	Antibiotic
Yes	0	5.1	0	5.1	5.1	Antibiotic
Yes	1	5.1	0	6.9	6.9	Antibiotic
Yes	0	3.1	0	3.1	3.1	Antibiotic
Yes	0	3.5	0	3.5	3.5	Antibiotic
Yes	0	9.5	0	9.5	9.5	Antibiotic
Yes	0	8.7	0	8.7	8.7	Antibiotic
Yes	0	6.3	0	6.3	6.3	Antibiotic
Yes	0	4.8	0	4.8	4.8	Antibiotic
Yes	1	5.4	0	7	7	Antibiotic
Yes	0	8.8	0	8.8	8.8	Antibiotic
Yes	0	4	0	4	4	Antibiotic
Yes	0	3.1	0	3.1	3.1	Antibiotic
Yes	0	5.6	0	5.6	5.6	Antibiotic
Yes	1	5.4	1	5.4	7	Antibiotic
Yes	1	3.1	0	4.7	4.7	Antibiotic
Yes	0	6.1	0	6.1	6.1	Antibiotic
Yes	1	2.4	1	2.4	12.5	Antibiotic
Yes	0	9.1	0	9.1	9.1	Antibiotic
Yes	1	0.4	1	0.4	4.1	Antibiotic
Yes	0	3.8	0	3.8	3.8	Antibiotic
Yes	0	6.1	0	6.1	6.1	Antibiotic
Yes	1	11.2	0	10.3	10.3	Antibiotic
Yes	0	4.8	0	4.8	4.8	Antibiotic
Yes	1	0.9	1	0.9	12.9	Antibiotic
Yes	0	3.9	0	3.9	3.9	Antibiotic
Yes	0	2.8	0	2.8	2.8	Antibiotic
Yes	0	7.5	0	7.5	7.5	Antibiotic
Yes	0	2.8	0	2.8	2.8	Antibiotic
Yes	0	1.4	0	1.4	1.4	Antibiotic
Yes	0	15.2	0	15.2	15.2	Antibiotic
Yes	1	10.2	0	14.2	14.2	Antibiotic
Yes	0	9.9	0	9.9	9.9	Antibiotic
No	0	2	0	2	2	Antibiotic
Yes	0	3.2	0	3.2	3.2	Antibiotic
Yes	1	3.2	0	6.7	6.7	Antibiotic
Yes	0	37	0	37	37	Antibiotic
Yes	0	14.2	0	14.2	14.2	Antibiotic
Yes	0	13.2	0	13.2	13.2	Antibiotic
Yes	1	1.5	0	6.5	6.5	Antibiotic
Yes	0	4.2	0	4.2	4.2	Antibiotic
Yes	0	6.5	0	6.5	6.5	Antibiotic
Yes	0	3.2	0	3.2	3.2	Antibiotic
Yes	0	3.1	0	3.1	3.1	Antibiotic
Yes	0	4.3	0	4.3	4.3	Antibiotic
Yes	1	3.5	1	3.5	5.5	Antibiotic
Yes	0	3.8	0	3.8	3.8	Antibiotic
Yes	0	12.1	0	12.1	12.1	Antibiotic
Yes	0	5.2	0	5.2	5.2	Antibiotic
Yes	0	16.7	0	16.7	16.7	Antibiotic
Yes	1	1.7	1	1.7	3	Antibiotic
Yes	0	6.9	0	6.9	6.9	Antibiotic
Yes	0	5.3	0	5.3	5.3	Antibiotic
Yes	0	12	0	12	12	Antibiotic
Yes	0	3.1	0	3.1	3.1	Antibiotic
Yes	1	1.9	0	3.3	3.3	Antibiotic
Yes	1	7.6	0	9.1	9.1	Antibiotic
Yes	0	4	0	4	4	Antibiotic
Yes	0	5	0	5	5	Antibiotic
Yes	0	6.2	0	6.2	6.2	Antibiotic
-7	0	2	0	2	2	Antibiotic
Yes	0	7.1	0	7.1	7.1	Antibiotic
Yes	0	6.6	0	6.6	6.6	Antibiotic
Yes	1	7	1	7	7.8	Antibiotic
Yes	0	13	0	13	13	Antibiotic
Yes	0	8	0	8	8	Antibiotic
Yes	0	4.2	0	4.2	4.2	Antibiotic
Yes	1	4.3	1	4.3	5.5	Antibiotic
Yes	1	3.6	0	3.4	3.4	Antibiotic
Yes	1	3.6	1	3.6	5.3	Antibiotic
No	0	2	0	2	2	Antibiotic
Yes	0	9.9	0	9.9	9.9	Antibiotic
Yes	1	3	1	3	5	Antibiotic
Yes	1	6.8	1	7.8	8.4	Antibiotic
Yes	1	5.8	1	5.8	7.8	Antibiotic
Yes	0	12.8	0	12.8	12.8	Antibiotic
Yes	0	7.2	0	7.2	7.2	Antibiotic
Yes	0	13.4	0	13.4	13.4	Antibiotic
Yes	1	2.1	1	2.1	4.1	Antibiotic
Yes	1	2.4	1	2.4	4.4	Antibiotic
Yes	1	4	1	4	6	Antibiotic
Yes	0	5.4	0	5.4	5.4	Antibiotic
Yes	0	5.2	0	5.2	5.2	Antibiotic
Yes	0	10.4	0	10.4	10.4	Antibiotic
Yes	0	4.6	0	4.6	4.6	Antibiotic
Yes	0	4.5	0	4.5	4.5	Antibiotic
Yes	0	9	0	9	9	Antibiotic
Yes	0	10.6	0	10.6	10.6	Antibiotic
Yes	0	8	0	8	8	Antibiotic
Yes	1	0.3	1	0.3	3.3	Antibiotic
Yes	0	4.7	0	4.7	4.7	Antibiotic
Yes	0	7.8	0	7.8	7.8	Antibiotic
-7	0	2	0	2	2	Antibiotic
Yes	1	11.2	0	18.6	18.6	Antibiotic
-7	0	2	0	2	2	Antibiotic
Yes	1	0.8	1	0.8	3.2	Antibiotic
Yes	0	2.9	0	2.9	2.9	Antibiotic
Yes	0	12.4	0	12.4	12.4	Antibiotic
Yes	0	4.1	0	4.1	4.1	Antibiotic
Yes	0	7.6	0	7.6	7.6	Antibiotic
Yes	1	3.6	0	4.2	4.2	Antibiotic
Yes	0	4.1	0	4.1	4.1	Antibiotic
Yes	0	12.1	0	12.1	12.1	Antibiotic
Yes	0	5.9	0	5.9	5.9	Antibiotic
Yes	0	4.8	0	4.8	4.8	Antibiotic
Yes	0	4.1	0	4.1	4.1	Antibiotic
Yes	1	7.5	0	7	7	Antibiotic
Yes	1	4.4	0	8	8	Antibiotic
Yes	1	5.2	0	9	9	Antibiotic
Yes	0	3.8	0	3.8	3.8	Antibiotic
Yes	0	3.4	0	3.4	3.4	Antibiotic
Yes	0	19.5	0	19.5	19.5	Antibiotic
Yes	1	3.4	0	2.9	2.9	Antibiotic
Yes	1	8.3	0	10	10	Antibiotic
Yes	0	4	0	4	4	Antibiotic
Yes	0	5	0	5	5	Antibiotic
Yes	0	8.9	0	8.9	8.9	Antibiotic
Yes	0	11	0	11	11	Antibiotic
Yes	0	7.5	0	7.5	7.5	Antibiotic
Yes	0	9.3	0	9.3	9.3	Antibiotic
Yes	1	9.4	0	13.9	13.9	Antibiotic
Yes	1	3.4	1	3.4	5.4	Antibiotic
Yes	0	5.2	0	5.2	5.2	Antibiotic
Yes	0	4.8	0	4.8	4.8	Antibiotic
Yes	0	4.5	0	4.5	4.5	Antibiotic
Yes	0	6.2	0	6.2	6.2	Antibiotic
Yes	0	4.2	0	4.2	4.2	Antibiotic
Yes	0	4	0	4	4	Antibiotic
Yes	0	5.4	0	5.4	5.4	Antibiotic
Yes	1	7.4	0	9.1	9.1	Antibiotic
Yes	0	4.7	0	4.7	4.7	Antibiotic
Yes	0	2.6	0	2.6	2.6	Antibiotic
Yes	1	4.4	0	10.1	10.1	Antibiotic
Yes	0	14.1	0	14.1	14.1	Antibiotic
Yes	1	7.4	0	9.1	9.1	Antibiotic
Yes	0	3.4	0	3.4	3.4	Antibiotic
Yes	0	6	0	6	6	Antibiotic
Yes	0	4.9	0	4.9	4.9	Antibiotic
Yes	1	4.2	0	6.8	6.8	Antibiotic
Yes	1	13.6	1	13.6	15.6	Antibiotic
Yes	0	9	0	9	9	Antibiotic
Yes	0	7.2	0	7.2	7.2	Antibiotic
Yes	1	1.7	1	1.7	3.7	Antibiotic
Yes	0	10.3	0	10.3	10.3	Antibiotic
Yes	0	8.6	0	8.6	8.6	Antibiotic
No	0	2	0	2	2	Antibiotic
Yes	0	8.4	0	8.4	8.4	Antibiotic
Yes	0	5.2	0	5.2	5.2	Antibiotic
Yes	0	6.5	0	6.5	6.5	Antibiotic
Yes	0	4	0	4	4	Antibiotic
Yes	0	3.1	0	3.1	3.1	Antibiotic
Yes	0	11	0	11	11	Antibiotic
Yes	1	0.5	1	0.5	15.2	Antibiotic
Yes	0	7	0	7	7	Antibiotic
Yes	0	9.8	0	9.8	9.8	Antibiotic
Yes	1	7.4	1	7.4	9.4	Antibiotic
Yes	1	5.3	0	10	10	Antibiotic
Yes	0	3.2	0	3.2	3.2	Antibiotic
Yes	0	8.2	0	8.2	8.2	Antibiotic
Yes	0	3.7	0	3.7	3.7	Antibiotic
Yes	1	7.7	1	7.7	9.7	Antibiotic
Yes	0	10.6	0	10.6	10.6	Antibiotic
Yes	1	8	1	8	10	Antibiotic
Yes	0	7.4	0	7.4	7.4	Antibiotic
Yes	0	3.5	0	3.5	3.5	Antibiotic
Yes	0	4.3	0	4.3	4.3	Antibiotic
Yes	0	7.7	0	7.7	7.7	Antibiotic
Yes	1	1.7	1	1.7	3.7	Antibiotic
Yes	1	4.2	0	3.5	3.5	Antibiotic
No	0	2	0	2	2	Antibiotic
Yes	1	6.6	0	8.3	8.3	Antibiotic
No	0	2	0	2	2	Antibiotic
Yes	0	3.2	0	3.2	3.2	Antibiotic
Yes	0	6.1	0	6.1	6.1	Antibiotic
Yes	0	13.1	0	13.1	13.1	Antibiotic
Yes	0	12.9	0	12.9	12.9	Antibiotic
Yes	1	1.4	0	7.1	7.1	Antibiotic
Yes	0	2.1	0	2.1	2.1	Antibiotic
Yes	0	5.9	0	5.9	5.9	Antibiotic
Yes	0	2.8	0	2.8	2.8	Antibiotic
Yes	1	6.1	0	7.4	7.4	Antibiotic
Yes	0	4.1	0	4.1	4.1	Antibiotic
Yes	1	4.4	1	4.4	6.4	Antibiotic
Yes	1	0.9	1	0.9	5.1	Antibiotic
Yes	0	6.6	0	6.6	6.6	Antibiotic
Yes	0	12.1	0	12.1	12.1	Antibiotic
Yes	1	14	1	14	16	Antibiotic
Yes	0	3.3	0	3.3	3.3	Antibiotic
Yes	0	6.5	0	6.5	6.5	Antibiotic
Yes	1	3.2	0	8.8	8.8	Antibiotic
Yes	0	8.4	0	8.4	8.4	Antibiotic
Yes	0	4.9	0	4.9	4.9	Antibiotic
Yes	0	4.2	0	4.2	4.2	Antibiotic
Yes	0	3.8	0	3.8	3.8	Antibiotic
Yes	0	4.1	0	4.1	4.1	Antibiotic
Yes	0	6.5	0	6.5	6.5	Antibiotic
Yes	1	7.4	1	7.4	9.4	Antibiotic
Yes	0	4.1	0	4.1	4.1	Antibiotic
No	0	2	0	2	2	Antibiotic
Yes	0	3.1	0	3.1	3.1	Antibiotic
Yes	1	5.3	0	7	7	Antibiotic
Yes	0	4.9	0	4.9	4.9	Antibiotic
Yes	1	7.2	0	8.7	8.7	Antibiotic
Yes	0	11.2	0	11.2	11.2	Antibiotic
Yes	0	8.3	0	8.3	8.3	Antibiotic
Yes	0	9	0	9	9	Antibiotic
Yes	0	8.3	0	8.3	8.3	Antibiotic
Yes	0	12.4	0	12.4	12.4	Antibiotic
Yes	0	5.3	0	5.3	5.3	Antibiotic
Yes	0	4	0	4	4	Antibiotic
Yes	0	3	0	3	3	Antibiotic
Yes	0	5.9	0	5.9	5.9	Antibiotic
Yes	0	3.2	0	3.2	3.2	Antibiotic
Yes	0	4.8	0	4.8	4.8	Antibiotic
Yes	0	7	0	7	7	Heparin
Yes	0	4.5	0	4.5	4.5	Heparin
Yes	0	15	0	15	15	Heparin
Yes	0	9.1	0	9.1	9.1	Heparin
Yes	0	4.1	0	4.1	4.1	Heparin
Yes	1	2.2	1	2.2	4.2	Heparin
Yes	0	16.1	0	16.1	16.1	Heparin
Yes	0	4.1	0	4.1	4.1	Heparin
Yes	0	4.5	0	4.5	4.5	Heparin
No	0	2	0	2	2	Heparin
Yes	0	7	0	7	7	Heparin
Yes	0	5	0	5	5	Heparin
Yes	1	3.5	1	3.5	4.8	Heparin
Yes	0	4.1	0	4.1	4.1	Heparin
Yes	0	3.1	0	3.1	3.1	Heparin
Yes	0	6.3	0	6.3	6.3	Heparin
Yes	0	5.1	0	5.1	5.1	Heparin
Yes	0	5.4	0	5.4	5.4	Heparin
Yes	0	11.9	0	11.9	11.9	Heparin
Yes	0	4.5	0	4.5	4.5	Heparin
Yes	0	6.6	0	6.6	6.6	Heparin
Yes	0	5.5	0	5.5	5.5	Heparin
Yes	1	4.3	0	5.3	5.3	Heparin
Yes	0	2.8	0	2.8	2.8	Heparin
Yes	1	4.3	0	6.7	6.7	Heparin
Yes	1	1.5	1	1.5	6	Heparin
Yes	1	8.6	1	8.6	10.6	Heparin
Yes	0	2.7	0	2.7	2.7	Heparin
Yes	0	5.5	0	5.5	5.5	Heparin
Yes	0	6.6	0	6.6	6.6	Heparin
Yes	0	6.8	0	6.8	6.8	Heparin
Yes	0	9.4	0	9.4	9.4	Heparin
No	0	2	0	2	2	Heparin
Yes	0	2.3	0	2.3	2.3	Heparin
Yes	0	5.9	0	5.9	5.9	Heparin
Yes	0	12.4	0	12.4	12.4	Heparin
Yes	1	101.5	0	12.3	12.3	Heparin
Yes	0	3.1	0	3.1	3.1	Heparin
Yes	1	3.8	0	8.7	8.7	Heparin
Yes	0	3.3	0	3.3	3.3	Heparin
Yes	0	3.8	0	3.8	3.8	Heparin
-7	0	2	0	2	2	Heparin
Yes	1	1.5	0	6.2	6.2	Heparin
Yes	0	8.4	0	8.4	8.4	Heparin
Yes	0	3.4	0	3.4	3.4	Heparin
Yes	0	13.2	0	13.2	13.2	Heparin
Yes	0	2.9	0	2.9	2.9	Heparin
Yes	0	3	0	3	3	Heparin
Yes	0	9.9	0	9.9	9.9	Heparin
No	0	2	0	2	2	Heparin
Yes	1	2.2	1	2.2	4.2	Heparin
Yes	1	1.5	1	1.5	11.1	Heparin
Yes	0	4.7	0	4.7	4.7	Heparin
Yes	0	3.8	0	3.8	3.8	Heparin
Yes	0	5.5	0	5.5	5.5	Heparin
Yes	0	7.3	0	7.3	7.3	Heparin
Yes	0	8.1	0	8.1	8.1	Heparin
Yes	0	10	0	10	10	Heparin
Yes	0	6.2	0	6.2	6.2	Heparin
Yes	0	7.5	0	7.5	7.5	Heparin
Yes	0	3	0	3	3	Heparin
Yes	0	8.7	0	8.7	8.7	Heparin
Yes	0	6.9	0	6.9	6.9	Heparin
Yes	0	6.7	0	6.7	6.7	Heparin
Yes	0	7	0	7	7	Heparin
Yes	0	12.3	0	12.3	12.3	Heparin
Yes	0	7.1	0	7.1	7.1	Heparin
Yes	0	3	0	3	3	Heparin
Yes	0	15.6	0	15.6	15.6	Heparin
Yes	0	18.5	0	18.5	18.5	Heparin
Yes	0	2.9	0	2.9	2.9	Heparin
Yes	0	6.1	0	6.1	6.1	Heparin
Yes	0	4.8	0	4.8	4.8	Heparin
Yes	0	2.3	0	2.3	2.3	Heparin
Yes	0	6.7	0	6.7	6.7	Heparin
Yes	0	2.9	0	2.9	2.9	Heparin
Yes	0	5.4	0	5.4	5.4	Heparin
Yes	0	2.6	0	2.6	2.6	Heparin
Yes	0	10.7	0	10.7	10.7	Heparin
Yes	0	9.8	0	9.8	9.8	Heparin
Yes	0	5.1	0	5.1	5.1	Heparin
Yes	0	7.8	0	7.8	7.8	Heparin
Yes	0	5.9	0	5.9	5.9	Heparin
Yes	1	6.1	1	6.1	8.1	Heparin
Yes	0	4.2	0	4.2	4.2	Heparin
Yes	1	4.7	1	4.7	9.8	Heparin
Yes	1	4.9	1	4.9	6.2	Heparin
Yes	0	6.1	0	6.1	6.1	Heparin
Yes	1	3.6	0	3	3	Heparin
Yes	1	1.4	1	1.4	2.9	Heparin
Yes	1	11.4	0	14.1	14.1	Heparin
Yes	1	7.3	0	9	9	Heparin
Yes	1	1.4	1	1.4	3.4	Heparin
Yes	1	1.5	1	1.5	3.5	Heparin
Yes	0	10.6	0	10.6	10.6	Heparin
Yes	0	4.3	0	4.3	4.3	Heparin
Yes	1	6	1	6	8	Heparin
Yes	0	5.2	0	5.2	5.2	Heparin
No	0	2	0	2	2	Heparin
Yes	0	2.6	0	2.6	2.6	Heparin
Yes	0	8.2	0	8.2	8.2	Heparin
Yes	0	3.3	0	3.3	3.3	Heparin
Yes	1	5.5	0	7.5	7.5	Heparin
Yes	1	7.1	0	8.6	8.6	Heparin
Yes	0	10.8	0	10.8	10.8	Heparin
Yes	0	4.8	0	4.8	4.8	Heparin
Yes	1	8.6	0	10.2	10.2	Heparin
Yes	0	4.2	0	4.2	4.2	Heparin
Yes	0	9.9	0	9.9	9.9	Heparin
Yes	0	3.2	0	3.2	3.2	Heparin
Yes	0	6.1	0	6.1	6.1	Heparin
Yes	0	5.1	0	5.1	5.1	Heparin
Yes	0	2.5	0	2.5	2.5	Heparin
Yes	0	3	0	3	3	Heparin
Yes	0	7	0	7	7	Heparin
Yes	0	7.3	0	7.3	7.3	Heparin
No	0	2	0	2	2	Heparin
Yes	0	5.1	0	5.1	5.1	Heparin
Yes	0	5.1	0	5.1	5.1	Heparin
Yes	0	7.7	0	7.7	7.7	Heparin
Yes	0	5.4	0	5.4	5.4	Heparin
Yes	1	4.2	1	5.2	5.9	Heparin
-7	0	2	0	2	2	Heparin
Yes	1	5.4	1	5.4	7.4	Heparin
No	0	2	0	2	2	Heparin
Yes	0	11.9	0	11.9	11.9	Heparin
Yes	0	4.5	0	4.5	4.5	Heparin
Yes	0	5.3	0	5.3	5.3	Heparin
Yes	0	4	0	4	4	Heparin
Yes	0	5.1	0	5.1	5.1	Heparin
Yes	1	4.7	1	4.7	7.7	Heparin
Yes	0	13.7	0	13.7	13.7	Heparin
No	0	2.1	0	2.1	2.1	Heparin
Yes	0	9.7	0	9.7	9.7	Heparin
Yes	0	8.7	0	8.7	8.7	Heparin
Yes	0	3.7	0	3.7	3.7	Heparin
Yes	0	8.5	0	8.5	8.5	Heparin
No	0	2	0	2	2	Heparin
Yes	1	3.1	1	3.1	5.1	Heparin
Yes	0	5.1	0	5.1	5.1	Heparin
Yes	0	4.1	0	4.1	4.1	Heparin
Yes	0	5.2	0	5.2	5.2	Heparin
Yes	0	4.3	0	4.3	4.3	Heparin
Yes	0	5	0	5	5	Heparin
Yes	0	8.4	0	8.4	8.4	Heparin
Yes	0	7.6	0	7.6	7.6	Heparin
Yes	0	4.3	0	4.3	4.3	Heparin
Yes	0	8	0	8	8	Heparin
Yes	0	9.7	0	9.7	9.7	Heparin
Yes	0	4.1	0	4.1	4.1	Heparin
Yes	1	1	1	1	2.7	Heparin
Yes	0	5.2	0	5.2	5.2	Heparin
Yes	0	5	0	5	5	Heparin
No	0	2	0	2	2	Heparin
Yes	0	10.7	0	10.7	10.7	Heparin
Yes	1	3.5	0	7.2	7.2	Heparin
Yes	1	7.2	0	8.7	8.7	Heparin
Yes	0	12.9	0	12.9	12.9	Heparin
Yes	0	5.1	0	5.1	5.1	Heparin
Yes	0	2.7	0	2.7	2.7	Heparin
Yes	1	2.2	1	2.2	5.8	Heparin
Yes	0	5.2	0	5.2	5.2	Heparin
Yes	0	10.2	0	10.2	10.2	Heparin
Yes	0	11.6	0	11.6	11.6	Heparin
Yes	1	6.4	0	8.2	8.2	Heparin
Yes	0	3.1	0	3.1	3.1	Heparin
Yes	0	5.4	0	5.4	5.4	Heparin
Yes	0	12.5	0	12.5	12.5	Heparin
Yes	1	2	1	2	4	Heparin
Yes	0	8.8	0	8.8	8.8	Heparin
No	0	2	0	2	2	Heparin
Yes	0	4.4	0	4.4	4.4	Heparin
Yes	0	52	0	52	52	Heparin
Yes	0	7	0	7	7	Heparin
Yes	0	3.1	0	3.1	3.1	Heparin
Yes	1	2.6	0	3	3	Heparin
Yes	0	3.1	0	3.1	3.1	Heparin
Yes	0	6	0	6	6	Heparin
Yes	0	4.6	0	4.6	4.6	Heparin
Yes	0	8.3	0	8.3	8.3	Heparin
No	0	2.2	0	2.2	2.2	Heparin
Yes	0	6.1	0	6.1	6.1	Heparin
Yes	0	11.5	0	11.5	11.5	Heparin
Yes	0	9.2	0	9.2	9.2	Heparin
Yes	0	14.3	0	14.3	14.3	Heparin
Yes	0	3.6	0	3.6	3.6	Heparin
Yes	0	5.7	0	5.7	5.7	Heparin
Yes	0	4.4	0	4.4	4.4	Heparin
Yes	0	10.4	0	10.4	10.4	Heparin
Yes	0	5.8	0	5.8	5.8	Heparin
Yes	0	8.9	0	8.9	8.9	Heparin
Yes	1	2.2	1	2.2	4.2	Heparin
Yes	1	10.5	0	18.1	18.1	Heparin
Yes	0	2.7	0	2.7	2.7	Heparin
Yes	0	5.2	0	5.2	5.2	Heparin
Yes	0	3.6	0	3.6	3.6	Heparin
Yes	0	4.3	0	4.3	4.3	Heparin
Yes	0	8.1	0	8.1	8.1	Heparin
Yes	1	3.2	1	3.2	14.6	Heparin
Yes	1	8.9	1	8.9	10.9	Heparin
Yes	0	11.2	0	11.2	11.2	Heparin
Yes	0	3	0	3	3	Heparin
Yes	1	3.8	1	3.8	5.8	Heparin
Yes	0	4.6	0	4.6	4.6	Heparin
Yes	1	3.5	0	3	3	Heparin
Yes	0	8.7	0	8.7	8.7	Heparin
Yes	0	9.4	0	9.4	9.4	Heparin
Yes	1	2.1	1	2.1	7.2	Heparin
Yes	0	8.9	0	8.9	8.9	Heparin
Yes	0	6.6	0	6.6	6.6	Heparin
Yes	0	10.6	0	10.6	10.6	Heparin
Yes	1	2.7	0	6.7	6.7	Heparin
Yes	1	3.3	1	3.3	5.3	Heparin
Yes	1	14.5	0	16.2	16.2	Heparin
Yes	0	4.6	0	4.6	4.6	Heparin
Yes	0	9.2	0	9.2	9.2	Heparin
Yes	1	1.9	1	1.9	13.5	Heparin
Yes	0	3	0	3	3	Heparin
Yes	0	3.3	0	3.3	3.3	Heparin
Yes	0	9.1	0	9.1	9.1	Heparin
Yes	0	11.2	0	11.2	11.2	Heparin
-7	0	2	0	2	2	Heparin
Yes	0	5.3	0	5.3	5.3	Heparin
Yes	0	6.4	0	6.4	6.4	Heparin
Yes	0	8.2	0	8.2	8.2	Heparin
Yes	0	3.6	0	3.6	3.6	Heparin
Yes	0	9.6	0	9.6	9.6	Heparin
Yes	0	3.3	0	3.3	3.3	Heparin
Yes	0	2.9	0	2.9	2.9	Heparin
Yes	1	3.4	0	4.5	4.5	Heparin
Yes	1	0.3	1	0.3	2.3	Heparin
Yes	0	4	0	4	4	Heparin
Yes	1	2.3	0	4	4	Heparin
Yes	1	5.7	0	7.1	7.1	Heparin
Yes	0	5.9	0	5.9	5.9	Heparin
Yes	1	6.2	0	8	8	Heparin
Yes	0	2.7	0	2.7	2.7	Heparin
Yes	0	2.8	0	2.8	2.8	Heparin
Yes	1	10.1	1	10.1	12.1	Heparin
Yes	0	3.8	0	3.8	3.8	Heparin
Yes	0	11.9	0	11.9	11.9	Heparin
Yes	1	3.7	0	7.2	7.2	Heparin
Yes	0	3.9	0	3.9	3.9	Heparin
Yes	1	3.6	0	5.1	5.1	Heparin
Yes	0	9	0	9	9	Heparin
Yes	1	1.2	1	1.2	3.9	Heparin
Yes	1	4.6	1	4.6	6.6	Heparin
Yes	0	18.8	0	18.8	18.8	Heparin
Yes	1	6.1	1	6.1	8.1	Heparin
Yes	0	3.5	0	3.5	3.5	Heparin
Yes	1	3.5	0	5	5	Heparin
Yes	1	0.3	1	0.3	2.3	Heparin
Yes	0	3.7	0	3.7	3.7	Heparin
Yes	0	9.6	0	9.6	9.6	Heparin
Yes	0	12.2	0	12.2	12.2	Heparin
Yes	0	7.3	0	7.3	7.3	Heparin
Yes	0	5.8	0	5.8	5.8	Heparin
Yes	1	6.1	0	8.1	8.1	Heparin
Yes	0	8.3	0	8.3	8.3	Heparin
Yes	0	5.3	0	5.3	5.3	Heparin
Yes	0	4.8	0	4.8	4.8	Heparin
Yes	0	6.5	0	6.5	6.5	Heparin
Yes	0	9	0	9	9	Heparin
Yes	0	8.3	0	8.3	8.3	Heparin
Yes	0	12.4	0	12.4	12.4	Heparin
Yes	1	1.1	1	1.1	3.1	Heparin
Yes	0	3.2	0	3.2	3.2	Heparin
Yes	0	4.5	0	4.5	4.5	Heparin
No	0	2.2	0	2.2	2.2	Heparin
Yes	0	8	0	8	8	Heparin
-7	0	2	0	2	2	Heparin
Yes	0	9.1	0	9.1	9.1	Heparin
Yes	0	6	0	6	6	Heparin
No	0	2	0	2	2	Heparin
Yes	0	9	0	9	9	Heparin
Yes	0	5.2	0	5.2	5.2	Heparin
No	0	2	0	2	2	Heparin
Yes	0	21.2	0	21.2	21.2	Heparin
Yes	1	5.4	0	8.9	8.9	Heparin
Yes	0	3.6	0	3.6	3.6	Heparin
Yes	0	10.4	0	10.4	10.4	Heparin
Yes	0	3.2	0	3.2	3.2	Heparin
Yes	0	4.1	0	4.1	4.1	Heparin
Yes	0	10.2	0	10.2	10.2	Heparin
Yes	0	7.1	0	7.1	7.1	Heparin
Yes	0	1.6	0	1.6	1.6	Heparin
No	0	2	0	2	2	Heparin
Yes	0	11.8	0	11.8	11.8	Heparin
Yes	0	7.4	0	7.4	7.4	Heparin
Yes	0	3.4	0	3.4	3.4	Heparin
Yes	0	2.3	0	2.3	2.3	Heparin
Yes	0	10.9	0	10.9	10.9	Heparin
Yes	0	4	0	4	4	Heparin
Yes	0	6.8	0	6.8	6.8	Heparin
Yes	1	2.5	1	2.5	4.5	Heparin
Yes	0	4.4	0	4.4	4.4	Heparin
Yes	0	0.8	0	0.8	0.8	Heparin
Yes	1	11	1	13	17.4	Heparin
Yes	0	5.3	0	5.3	5.3	Heparin
Yes	0	3.1	0	3.1	3.1	Heparin
Yes	0	4.1	0	4.1	4.1	Heparin
Yes	1	1	1	1	3	Heparin
Yes	0	13.9	0	13.9	13.9	Heparin
Yes	0	6.3	0	6.3	6.3	Heparin
Yes	1	4.7	0	8.4	8.4	Heparin
Yes	0	3.4	0	3.4	3.4	Heparin
Yes	0	2.9	0	2.9	2.9	Heparin
Yes	0	6.4	0	6.4	6.4	Heparin
Yes	1	2.5	0	5.3	5.3	Heparin
Yes	0	9.2	0	9.2	9.2	Heparin
Yes	1	3	1	3	19.8	Heparin
Yes	0	4.2	0	4.2	4.2	Heparin
Yes	0	4.6	0	4.6	4.6	Heparin
Yes	0	8	0	8	8	Heparin
Yes	0	8.1	0	8.1	8.1	Heparin
Yes	0	10.3	0	10.3	10.3	Heparin
Yes	1	5	1	5	4.6	Heparin
Yes	0	4.3	0	4.3	4.3	Heparin
Yes	0	7.2	0	7.2	7.2	Heparin
Yes	1	6.5	1	6.5	16	Heparin
Yes	0	3.2	0	3.2	3.2	Heparin
Yes	0	6	0	6	6	Heparin
Yes	0	4.1	0	4.1	4.1	Heparin
Yes	0	7.1	0	7.1	7.1	Heparin
Yes	0	5.9	0	5.9	5.9	Heparin
Yes	0	5.1	0	5.1	5.1	Heparin
Yes	0	11.8	0	11.8	11.8	Heparin
Yes	0	7.8	0	7.8	7.8	Heparin
Yes	0	2.9	0	2.9	2.9	Heparin
-7	0	2	0	2	2	Heparin
Yes	0	4.1	0	4.1	4.1	Heparin
Yes	0	7.4	0	7.4	7.4	Heparin
Yes	0	2.9	0	2.9	2.9	Heparin
No	0	2	0	2	2	Heparin
Yes	0	15.7	0	15.7	15.7	Heparin
Yes	0	3	0	3	3	Heparin
Yes	0	5.5	0	5.5	5.5	Heparin
Yes	0	6.2	0	6.2	6.2	Heparin
Yes	1	3.2	1	3.2	4.9	Heparin
Yes	0	12	0	12	12	Heparin
Yes	0	4.9	0	4.9	4.9	Heparin
Yes	0	5.2	0	5.2	5.2	Heparin
Yes	0	3.6	0	3.6	3.6	Heparin
Yes	0	13.5	0	13.5	13.5	Heparin
Yes	0	4.5	0	4.5	4.5	Heparin
Yes	0	5.7	0	5.7	5.7	Heparin
Yes	0	5.2	0	5.2	5.2	Heparin
Yes	0	2.9	0	2.9	2.9	Heparin
Yes	0	3.5	0	3.5	3.5	Heparin
Yes	0	9.1	0	9.1	9.1	Heparin
Yes	1	6.5	1	6.5	7.4	Heparin
Yes	0	11	0	11	11	Heparin
-7	0	2	0	2	2	Heparin
Yes	0	3.2	0	3.2	3.2	Heparin
Yes	1	2.3	0	6.8	6.8	Heparin
Yes	0	7.1	0	7.1	7.1	Heparin
-7	0	2	0	2	2	Heparin
Yes	0	12.4	0	12.4	12.4	Heparin
Yes	0	5.2	0	5.2	5.2	Heparin
Yes	1	0.4	1	0.4	8.4	Heparin
Yes	0	19.5	0	19.5	19.5	Heparin
-7	0	2	0	2	2	Heparin
Yes	1	3.4	0	6	6	Heparin
Yes	0	7	0	7	7	Heparin
Yes	0	5.1	0	5.1	5.1	Heparin
Yes	0	2.8	0	2.8	2.8	Heparin
Yes	0	10.9	0	10.9	10.9	Heparin
Yes	0	3.1	0	3.1	3.1	Heparin
Yes	1	0.5	1	0.5	2.5	Heparin
Yes	0	9.3	0	9.3	9.3	Heparin
Yes	0	2.4	0	2.4	2.4	Heparin
Yes	0	7.9	0	7.9	7.9	Heparin
Yes	0	3.3	0	3.3	3.3	Heparin
Yes	0	5.3	0	5.3	5.3	Heparin
Yes	0	13.2	0	13.2	13.2	Heparin
Yes	0	12.1	0	12.1	12.1	Heparin
Yes	0	7.9	0	7.9	7.9	Heparin
Yes	0	8.7	0	8.7	8.7	Heparin
Yes	0	4.1	0	4.1	4.1	Heparin
Yes	0	4	0	4	4	Heparin
Yes	0	7.2	0	7.2	7.2	Heparin
Yes	0	9.8	0	9.8	9.8	Heparin
Yes	0	4.2	0	4.2	4.2	Heparin
Yes	0	5.1	0	5.1	5.1	Heparin
Yes	0	13.4	0	13.4	13.4	Heparin
Yes	0	16.1	0	16.1	16.1	Heparin
Yes	1	2.2	0	11.9	11.9	Heparin
Yes	0	8.7	0	8.7	8.7	Heparin
Yes	0	3.4	0	3.4	3.4	Heparin
Yes	0	5.9	0	5.9	5.9	Heparin
Yes	0	5.4	0	5.4	5.4	Heparin
Yes	0	5.8	0	5.8	5.8	Heparin
Yes	1	7.7	0	13.4	13.4	Heparin
Yes	0	8.5	0	8.5	8.5	Heparin
Yes	0	14.9	0	14.9	14.9	Heparin
Yes	0	2.7	0	2.7	2.7	Heparin
Yes	0	5.4	0	5.4	5.4	Heparin
Yes	0	8.2	0	8.2	8.2	Heparin
Yes	0	3.1	0	3.1	3.1	Heparin
Yes	0	10.5	0	10.5	10.5	Heparin
No	0	2	0	2	2	Heparin
Yes	0	5.6	0	5.6	5.6	Heparin
Yes	0	18.3	0	18.3	18.3	Heparin
Yes	0	3.1	0	3.1	3.1	Heparin
No	0	2.1	0	2.1	2.1	Heparin
Yes	1	8.9	1	8.9	10.9	Heparin
Yes	0	17.6	0	17.6	17.6	Heparin
Yes	0	2.9	0	2.9	2.9	Heparin
Yes	0	19.2	0	19.2	19.2	Heparin
No	0	2	0	2	2	Heparin
Yes	0	5.2	0	5.2	5.2	Heparin
Yes	0	13.1	0	13.1	13.1	Heparin
Yes	1	8	1	8	9.8	Heparin
Yes	0	8.1	0	8.1	8.1	Heparin
Yes	0	5	0	5	5	Heparin
Yes	0	6.4	0	6.4	6.4	Heparin
No	0	2	0	2	2	Heparin
Yes	1	7.2	1	7.2	8.7	Heparin
-7	0	2	0	2	2	Heparin
Yes	0	9.2	0	9.2	9.2	Heparin
Yes	0	14.6	0	14.6	14.6	Heparin
Yes	0	8.1	0	8.1	8.1	Heparin
Yes	0	3	0	3	3	Heparin
Yes	0	8.2	0	8.2	8.2	Heparin
Yes	0	6.7	0	6.7	6.7	Heparin
Yes	1	4.5	0	6.2	6.2	Heparin
Yes	0	10.6	0	10.6	10.6	Heparin
Yes	0	6.9	0	6.9	6.9	Heparin
Yes	0	10.4	0	10.4	10.4	Heparin
Yes	0	3.1	0	3.1	3.1	Heparin
Yes	0	5	0	5	5	Heparin
Yes	0	2.5	0	2.5	2.5	Heparin
Yes	1	11	0	12.4	12.4	Heparin
Yes	0	6.4	0	6.4	6.4	Heparin
Yes	0	2.5	0	2.5	2.5	Heparin
Yes	0	4.5	0	4.5	4.5	Heparin
Yes	0	4.4	0	4.4	4.4	Heparin
Yes	0	7.2	0	7.2	7.2	Heparin
Yes	0	2.9	0	2.9	2.9	Heparin
Yes	0	7.1	0	7.1	7.1	Heparin
Yes	1	4.2	0	6.7	6.7	Heparin
Yes	0	6.5	0	6.5	6.5	Heparin
Yes	1	3.6	0	3.1	3.1	Heparin
Yes	0	7.9	0	7.9	7.9	Heparin
Yes	1	4.4	0	5.1	5.1	Heparin
Yes	0	3.4	0	3.4	3.4	Heparin
Yes	1	5.1	1	5.1	7.1	Heparin
Yes	0	16.9	0	16.9	16.9	Heparin
Yes	0	6	0	6	6	Heparin
Yes	0	5.1	0	5.1	5.1	Heparin
Yes	0	11.1	0	11.1	11.1	Heparin
Yes	0	3.7	0	3.7	3.7	Heparin
Yes	0	4	0	4	4	Heparin
Yes	1	0.5	1	0.5	9	Heparin
Yes	1	9.4	0	11.3	11.3	Heparin
No	0	2	0	2	2	Heparin
Yes	1	7.8	1	7.8	9.8	Heparin
Yes	1	2.2	1	2.2	4.2	Heparin
Yes	0	3.2	0	3.2	3.2	Heparin
Yes	0	7.4	0	7.4	7.4	Heparin
Yes	1	6	1	6	8	Heparin
Yes	0	11.9	0	11.9	11.9	Heparin
Yes	0	6	0	6	6	Heparin
Yes	0	5.2	0	5.2	5.2	Heparin
Yes	0	2.9	0	2.9	2.9	Heparin
Yes	1	6.6	0	13.8	13.8	Heparin
Yes	1	3.6	1	3.6	5.6	Heparin
Yes	1	8.9	1	8.9	10.9	Heparin
Yes	0	9	0	9	9	Heparin
Yes	0	3.7	0	3.7	3.7	Heparin
Yes	1	6.7	0	13.6	13.6	Heparin
Yes	0	2.5	0	2.5	2.5	Heparin
Yes	0	14	0	14	14	Heparin
Yes	0	5.7	0	5.7	5.7	Heparin
Yes	0	8.1	0	8.1	8.1	Heparin
No	0	2	0	2	2	Heparin
Yes	1	9.3	1	9.3	11.3	Heparin
Yes	1	0.6	1	0.6	5.2	Heparin
Yes	1	3.3	0	8	8	Heparin
Yes	0	6.4	0	6.4	6.4	Heparin
Yes	0	5.8	0	5.8	5.8	Heparin
Yes	1	3.4	0	5	5	Heparin
No	0	2	0	2	2	Heparin
Yes	0	11.9	0	11.9	11.9	Heparin
Yes	0	3.3	0	3.3	3.3	Heparin
Yes	1	10.9	1	10.9	12.9	Heparin
Yes	0	3.9	0	3.9	3.9	Heparin
Yes	1	4.7	0	6.2	6.2	Heparin
Yes	0	8.4	0	8.4	8.4	Heparin
No	0	2	0	2	2	Heparin
Yes	0	8	0	8	8	Heparin
Yes	1	9.5	1	9.5	10.6	Heparin
Yes	0	6.1	0	6.1	6.1	Heparin
Yes	0	9.1	0	9.1	9.1	Heparin
Yes	1	4.9	1	4.9	6.9	Heparin
Yes	1	3.8	1	3.8	5.8	Heparin
Yes	0	6.1	0	6.1	6.1	Heparin
